# Supplementary material for: Phylogeny and Selection Pressure of Genus Chimarrogale in China Based on Mitochondrial Genomes
Source: Animals (Basel). 2026 May 11;16(10):1471. doi: 10.3390/ani16101471 (PMC13203416; doi:10.3390/ani16101471)
Supplement: Supplementary file 1 [file animals-16-01471-s001.zip › Supplementary Tables.xlsx]

## Sheet:  Table S1
Supplementary Table S1. Overview of the complete mitochondrial genome of Chimarrogale himalayica
	Strand	From	To	Size	Intergenic Length	Start Codon	Stop Codon
D-loop	/	-16953	1484	1750	/	/	/
trnP-UGG	L	1485	1553	69	0	/	/
trnT-UGU	H	1554	1620	67	0	/	/
CYTB	H	1621	2760	1140	0	ATG	AGA
trnE-UUC	L	2763	2831	69	2	/	/
ND6	L	2832	3368	537	0	ATG	TAA
ND5	H	3352	5172	1821	-17	ATA	TAA
trnL-UAG	H	5173	5242	70	0	/	/
trnS-GCU	H	5244	5302	59	1	/	/
trnH-GUG	H	5303	5371	69	0	/	/
ND4	H	5372	6749	1378	0	ATG	T--
ND4L	H	6743	7039	297	-7	ATG	TAA
trnR-UCG	H	7040	7107	68	0	/	/
ND3	H	7108	7455	348	0	ATA	TAA
trnG-UCC	H	7456	7524	69	0	/	/
COX3	H	7524	8308	785	-1	ATG	TA-
ATP6	H	8308	8988	681	-1	ATG	TAA
ATP8	H	8946	9149	204	-43	ATG	TAA
trnK-UUU	H	9151	9219	69	1	/	/
COX2	H	9223	9906	684	3	ATG	TAA
trnD-GUC	H	9907	9974	68	0	/	/
trnS-UGA	L	9981	10049	69	6	/	/
COX1	H	10051	11595	1545	1	ATG	TAG
trnY-GUA	L	11597	11663	67	1	/	/
trnC-GCA	L	11666	11731	66	2	/	/
trnN-GUU	L	11775	11847	73	43	/	/
trnA-UGC	L	11850	11918	69	2	/	/
trnW-UCA	H	11922	11990	69	3	/	/
ND2	H	11989	13032	1044	-2	ATA	TAG
trnM-CAU	H	13033	13101	69	0	/	/
trnQ-UUG	L	13102	13174	73	0	/	/
trnI-GAU	H	13172	13240	69	-3	/	/
ND1	H	13239	14195	957	-2	ATG	TAG
trnL-UAA	H	14199	14273	75	3	/	/
l-rRNA	H	14275	15851	1577	2	/	/
trnV-UAC	H	15850	15916	67	-2	/	/
s-rRNA	H	15917	16881	965	0	/	/
trnF-GAA	H	16884	16952	69	2	/	/

## Sheet:  Table S2
Supplementary Table S2. Overview of the complete mitochondrial genome of Chimarrogale leander
Gene	Strand	From	To	Size	Intergenic Length	Start Codon	Stop Codon
D-loop	/	-16820	1356	1739	/	/	/
trnP-UGG	L	1357	1423	67	0	/	/
trnT-UGU	H	1424	1491	68	0	/	/
CYTB	H	1492	2631	1140	0	ATG	AGA
trnE-UUC	L	2634	2702	69	2	/	/
ND6	L	2703	3239	537	0	ATG	TAA
ND5	H	3223	5043	1821	-17	ATA	TAA
trnL-UAG	H	5044	5113	70	0	/	/
trnS-GCU	H	5115	5173	59	1	/	/
trnH-GUG	H	5174	5242	69	0	/	/
ND4	H	5243	6620	1378	0	ATG	T--
ND4L	H	6614	6910	297	-7	ATG	TAA
trnR-UCG	H	6911	6978	68	0	/	/
ND3	H	6979	7326	348	0	ATA	TAA
trnG-UCC	H	7327	7395	69	0	/	/
COX3	H	7395	8179	785	-1	ATG	TA-
ATP6	H	8179	8859	681	-1	ATG	TAA
ATP8	H	8817	9020	204	-43	ATG	TAA
trnK-UUU	H	9023	9091	69	2	/	/
COX2	H	9095	9778	684	3	ATG	TAA
trnD-GUC	H	9779	9846	68	0	/	/
trnS-UGA	L	9853	9921	69	6	/	/
COX1	H	9923	11467	1545	1	ATG	TAA
trnY-GUA	L	11469	11536	68	1	/	/
trnC-GCA	L	11539	11604	66	2	/	/
trnN-GUU	L	11648	11720	73	43	/	/
trnA-UGC	L	11723	11791	69	2	/	/
trnW-UCA	H	11795	11863	69	3	/	/
ND2	H	11862	12905	1044	-2	ATA	TAG
trnM-CAU	H	12906	12974	69	0	/	/
trnQ-UUG	L	12975	13047	73	0	/	/
trnI-GAU	H	13045	13113	69	-3	/	/
ND1	H	13112	14068	957	-2	ATG	TAG
trnL-UAA	H	14072	14146	75	3	/	/
l-rRNA	H	14149	15720	1572	2	/	/
trnV-UAC	H	15719	15785	67	-2	/	/
s-rRNA	H	15786	16748	963	0	/	/
trnF-GAA	H	16751	16819	69	2	/	/

## Sheet:  Table S3
Supplementary Table S3. Overview of the complete mitochondrial genome of Chimarrogale styani
Gene	Strand	From	To	Size	Intergenic Length	Start Codon	Stop Codon
D-loop	/	-15990	519	1741	/	/	/
trnF-GAA	H	520	588	69	0	/	/
s-rRNA	H	591	1556	966	2	/	/
trnV-UAC	H	1557	1623	67	0	/	/
l-rRNA	H	1622	3197	1576	-2	/	/
trnL-UAA	H	3199	3273	75	1	/	/
ND1	H	3277	4233	957	3	ATG	TAG
trnI-GAU	H	4232	4300	69	-2	/	/
trnQ-UUG	L	4298	4370	73	-3	/	/
trnM-CAU	H	4371	4439	69	0	/	/
ND2	H	4440	5483	1044	0	ATA	TAG
trnW-UCA	H	5482	5550	69	-2	/	/
trnA-UGC	L	5554	5622	69	3	/	/
trnN-GUU	L	5625	5697	73	2	/	/
trnC-GCA	L	5740	5805	66	42	/	/
trnY-GUA	L	5808	5874	67	2	/	/
COX1	H	5876	7420	1545	1	ATG	TAG
trnS-UGA	L	7422	7490	69	1	/	/
trnD-GUC	H	7497	7564	68	6	/	/
COX2	H	7565	8248	684	0	ATG	TAA
trnK-UUU	H	8252	8320	69	3	/	/
ATP8	H	8322	8525	204	1	ATG	TAA
ATP6	H	8483	9163	681	-43	ATG	TAA
COX3	H	9163	9947	785	-1	ATG	TA-
trnG-UCC	H	9947	10015	69	-1	/	/
ND3	H	10016	10363	348	0	ATA	TAA
trnR-UCG	H	10364	10431	68	0	/	/
ND4L	H	10432	10728	297	0	ATG	TAA
ND4	H	10722	12099	1378	-7	ATG	T--
trnH-GUG	H	12100	12168	69	0	/	/
trnS-GCU	H	12169	12227	59	0	/	/
trnL-UAG	H	12229	12298	70	1	/	/
ND5	H	12299	14122	1824	0	ATA	TAA
ND6	L	14106	14642	537	-17	ATG	TAA
trnE-UUC	L	14643	14711	69	0	/	/
CYTB	H	14714	15853	1140	2	ATG	AGA
trnT-UGU	H	15854	15921	68	0	/	/
trnP-UGG	L	15922	15989	68	0	/	/

## Sheet:  Table S4
Supplementary Table S4. Nucleotide composition and skewness of PCGs of three Chimarrogale species
Species	Sequence type	Length (bp)	A	T	C	G	A (%)	T (%)	C (%)	G (%)	AT-skew	GC-skew
Chimarrogale himalayica	Mitogenome	17218	5440	5764	2169	3845	31.5948	33.4766	12.5973	22.3313	-0.029	0.279
	ATP6	681	218	224	168	71	32.0117	32.8928	24.6696	10.4258	-0.014	-0.406
	ATP8	204	78	64	48	14	38.2353	31.3725	23.5294	6.86275	0.099	-0.548
	COX1	1545	435	537	331	242	28.1553	34.7573	21.4239	15.6634	-0.105	-0.155
	COX2	684	239	203	154	88	34.9415	29.6784	22.5146	12.8655	0.081	-0.273
	COX3	785	222	266	181	116	28.2803	33.8854	23.0573	14.7771	-0.09	-0.219
	CYTB	1140	331	379	287	143	29.0351	33.2456	25.1754	12.5439	-0.068	-0.335
	ND1	957	307	304	232	114	32.0794	31.7659	24.2424	11.9122	0.005	-0.341
	ND2	1044	389	333	234	88	37.2605	31.8966	22.4138	8.42912	0.078	-0.453
	ND3	348	112	107	87	42	32.1839	30.7471	25	12.069	0.023	-0.349
	ND4	1378	465	454	322	137	33.7446	32.9463	23.3672	9.94194	0.012	-0.403
	ND4L	297	92	106	62	37	30.9764	35.6902	20.8754	12.4579	-0.071	-0.253
	ND5	1821	594	612	433	182	32.6194	33.6079	23.7781	9.99451	-0.015	-0.408
	ND6	537	130	228	38	141	24.2086	42.4581	7.07635	26.257	-0.274	0.575
Chimarrogale leander	Mitogenome	17202	5403	5724	2203	3872	31.4091	33.2752	12.8067	22.509	-0.029	0.275
	ATP6	681	223	223	164	71	32.746	32.746	24.0822	10.4258	0	-0.396
	ATP8	204	79	67	45	13	38.7255	32.8431	22.0588	6.37255	0.082	-0.552
	COX1	1545	430	530	337	248	27.8317	34.3042	21.8123	16.0518	-0.104	-0.152
	COX2	684	238	208	149	89	34.7953	30.4094	21.7836	13.0117	0.067	-0.252
	COX3	785	223	254	194	114	28.4076	32.3567	24.7134	14.5223	-0.065	-0.26
	CYTB	1140	336	369	293	142	29.4737	32.3684	25.7018	12.4561	-0.047	-0.347
	ND1	957	311	306	225	115	32.4974	31.9749	23.511	12.0167	0.008	-0.324
	ND2	1044	393	332	234	85	37.6437	31.8008	22.4138	8.14176	0.084	-0.467
	ND3	348	116	111	79	42	33.3333	31.8966	22.7011	12.069	0.022	-0.306
	ND4	1378	464	470	312	132	33.672	34.1074	22.6415	9.5791	-0.006	-0.405
	ND4L	297	91	102	67	37	30.6397	34.3434	22.5589	12.4579	-0.057	-0.288
	ND5	1821	580	613	441	187	31.8506	33.6628	24.2175	10.2691	-0.028	-0.404
	ND6	537	130	233	39	135	24.2086	43.3892	7.26257	25.1397	-0.284	0.552
Chimarrogale styani	Mitogenome	17211	5380	5718	2174	3939	31.2591	33.2229	12.6315	22.8865	-0.030456	0.288729
	ATP6	681	214	218	170	79	31.4244	32.0117	24.9633	11.6006	-0.009259	-0.365462
	ATP8	204	81	69	42	12	39.7059	33.8235	20.5882	5.88235	0.08	-0.555556
	COX1	1545	430	527	341	247	27.8317	34.11	22.0712	15.9871	-0.101358	-0.159864
	COX2	684	237	204	154	89	34.6491	29.8246	22.5146	13.0117	0.07483	-0.26749
	COX3	785	225	259	187	114	28.6624	32.9936	23.8217	14.5223	-0.070248	-0.242525
	CYTB	1140	330	358	307	145	28.9474	31.4035	26.9298	12.7193	-0.040698	-0.358407
	ND1	957	307	310	228	112	32.0794	32.3929	23.8245	11.7032	-0.004862	-0.341176
	ND2	1044	395	332	238	79	37.8352	31.8008	22.7969	7.56705	0.086657	-0.501577
	ND3	348	112	110	82	44	32.1839	31.6092	23.5632	12.6437	0.009009	-0.301587
	ND4	1378	455	456	333	134	33.0189	33.0914	24.1655	9.72424	-0.001098	-0.426124
	ND4L	297	93	104	67	33	31.3131	35.0168	22.5589	11.1111	-0.055838	-0.34
	ND5	1824	597	605	446	176	32.7303	33.1689	24.4518	9.64912	-0.006656	-0.434084
	ND6	537	133	218	43	143	24.7672	40.5959	8.00745	26.6294	-0.242165	0.537634
